# Supplementary material for: Are interventions delivered by healthcare professionals effective for weight management? A systematic review of systematic reviews
Source: Public Health Nutr. 2021 Oct 28;25(4):1071–83. doi: 10.1017/S1368980021004481 (PMC9991715; doi:10.1017/S1368980021004481)
Supplement: Supplementary file 1 [file S1368980021004481sup.zip]

Archive with 2 entries (2 files):
- S1368980021004481sup001.doc
- S1368980021004481sup002.docx
